# Supplementary material for: Demographic and Clinical Factors Associated With SARS-CoV-2 Anti-Nucleocapsid Antibody Response Among Previously Infected US Adults: The C4R Study
Source: Open Forum Infect Dis. 2025 Mar 20;12(3):ofaf123. doi: 10.1093/ofid/ofaf123 (PMC11927777; doi:10.1093/ofid/ofaf123)
Supplement: ofaf123_Supplementary_Data [file ofaf123_supplementary_data.zip]

Archive with 8 entries (8 files):
- Anti-nucleocapsid_Supplemental Materials_2-7-25_clean.docx
- SupplementalTable_1.pdf
- SupplementalTable_2.pdf
- SupplementalTable_4.pdf
- SupplementalTable_5.pdf
- SupplementalTable_7.pdf
- Supplemental_Table_3.pdf
- Supplemental_Table_6.pdf
